# Supplementary material for: High-Resolution Analysis Identifies High Frequency of KIR-A Haplotypes and Inhibitory Interactions of KIR With HLA Class I in Zhejiang Han
Source: Front Immunol. 2021 Apr 30;12:640334. doi: 10.3389/fimmu.2021.640334 (PMC8121542; doi:10.3389/fimmu.2021.640334)
Supplement: Supplementary file 1 [file Table_1.xlsx]

## Sheet: Sheet1
	Table S1 The frequencies of KIR genes in 18 countries from Asia, Europe, Africa, America and Oceania
	Ancestry	Population	Study		KIR genes
			First Author	Year	3DL3	2DS2	2DL2	2DL3	2DL5B	2DS3	2DP1	2DL1	3DP1	2DL4	3DL1	3DS1	2DL5A	2DS5	2DS1	2DS4	3DL2
	European	Belgian	Hidajat	2004	100	55**	56**	90	26**	28	99	99	100	100	97	29	27	24	27	97	100
		Italian	Bontadini	2006	100	53**	53**	88	28**	33	98	95	-	100	96	35	33	28	36	-	100
		Australian (Queensland)	Seymour	2014	-	42.5**	44.3**	57.5	-	20.8	97.2	100	100	100	96.2	36.8	-	83	47.2	90.6	99.1
		Swedish	Arnheim	2005	100	60.1**	61.3**	89.3	38.7**	36.7	-	98	-	100	96	40.7	44	31.3	44	93.3	100
		Iranian Caucasian	Tajik	2009	100	57.5**	56.5**	86.5	35**	38	96.5	96.5	100	100	91.5	44.5	40	40	45.5	91.5	100
	East Asian	Chinese Tibetan	Zhu	2010	100	29	30	98	14	12	98	100	99	100	88	36	36	37	51	88	100
		Japanese	Yawata	2006	100	11.4	11.4	100	-	13.6	100	100	100	100	99.2	31.9	-	22	33.3	99.2	100
		Japanese (from Brazil)	Augusto	2016	100	13.7	13.7	98	31.4**	13.7	98	98	-	100	94.1	29.4	-	17.7	33.3	94.1	100
		Zhejiang Han	current		100	18.2	18.2	98.3	7.95	18.2	99.4	99.4	100	100	93.2	34.1	34.1	23.9	35.2	92.6	100
		Zhejiang Han	Jiang	2005	100	17.3	17.3	99	5.8	12.5	99	99	100	100	94.2	32.8	30.8	23	33.7	-	100
		Singapore Chinese	Lee	2008	100	18.1	20.5	89.5	-	19.5	100	96.2	100	100	95.7	37.6	-	15.2	33.8	88.6	100
		Korean	Whang	2005	100	16.9	14.3	99.4	-	16.2	-	99.4	-	100	94.2	36.4	-	26.6	37.7	94.2	100
	Southeast Asian	Thai	Chiasri	2013	100	40**	40.4**	90.2	30.2**	32.3	96.2	95.3	100	100	94.9	44.3	44.3	28.5	47.2	94	100
	African	Ugandan (Kampala)	Nakimuli	2013	100	54**	61**	85	-	24	98	99	-	-	98	12	-	50	24	96	-
		Ghanaian	Norman	2013	100	34.2*	42.6*	57.377	27.0*	27.0492	78.4153	78.4153	94.2623	94.2623	92.8962	1.36612	1.36612	1.36612	7.37705	86.8852	94.2623
	South American	Yucpa (Venezuela)	Gendzekhadze	2006	100	70.5**	70.5**	70.5	-	0	-	70.5	-	100	70.5	73.8	-	73.8	73.8	70.5	100
	Oceanian	Cook Islands	Velickovic	2006	100	56**	58**	92	-	15	94	92	94	100	90	29	-	35	40	77	100
		Indonesian	Velickovic	2009	100	36*	38*	100	-	31	100	87	100	100	93	51	-	31	58	98	100
		Papua New Guinea	Velickovic	2006	100	64**	68**	72	-	66	100	86	100	100	46	64	-	62	76	74	100
		Note: The numbers in the boxes are the corresponding observed frequencies (%) of KIR genes from the previous reports. "-" represents not tested. "**" or "*" in KIR2DS2, 2DL2, and 2DL5B columns represent Pc<0.001 and Pc<0.05, respectively, when compared with Zhejiang Han.
