# Supplementary material for: High-Resolution Analysis Identifies High Frequency of KIR-A Haplotypes and Inhibitory Interactions of KIR With HLA Class I in Zhejiang Han
Source: Front Immunol. 2021 Apr 30;12:640334. doi: 10.3389/fimmu.2021.640334 (PMC8121542; doi:10.3389/fimmu.2021.640334)
Supplement: Supplementary file 2 [file Table_2.xlsx]

## Sheet: Sheet1
	Table S2. Distribution of KIR alleles in 176 Zhejiang Han individuals
	KIR	Alleles	N	Fre（%）	KIR	Alleles	N	Fre（%）
	2DL1	*00302	274	77.8409	3DL1/S1	L1*01502	175	49.7159
		*00201	42	11.9318		S1*01301	67	19.0341
		*00401	12	3.40909		L1*00501	49	13.9205
		*020	1	0.284091		L1*00701	22	6.25
		neg	23	6.53409		L1*00101	21	5.96591
	2DL2/3	3*00101	262	74.4318		L1*02001	6	1.70455
		3*00201	39	11.0795		L1*029	3	0.852273
		2*00301	21	5.96591		S1*078	2	0.568182
		2*00101	13	3.69318		S1*085	1	0.284091
		3*023	5	1.42045		L1*070	1	0.284091
		3*026	2	0.568182		neg	5	1.42045
		3*019	2	0.568182	3DL2	*00201	196	55.6818
		3*022	2	0.568182		*00701	42	11.9318
		3*015	2	0.568182		*01001	35	9.94318
		3*00108	1	0.284091		*008	17	4.82955
		3*028	1	0.284091		*00101	14	3.97727
		3*027	1	0.284091		*01004	6	1.70455
		2*00103	1	0.284091		*00902	6	1.70455
	2DL4	*00102	179	50.8523		*039	6	1.70455
		*00501	70	19.886		*093	5	1.42045
		*011	49	13.9205		*091	4	1.13636
		*00602	22	6.25		*00706	3	0.852273
		*00801	22	6.25		*015	3	0.852273
		*00103	6	1.70455		*016	3	0.852273
		neg	4	1.13636		*00103	2	0.568182
	2DL5A	A*00101	49	13.92		*01002	2	0.568182
		A*00501	25	7.1		*00202	1	0.284091
		neg	282	80.1136		*00602	1	0.284091
	2DL5B	B*00201	13	2.85		*00707	1	0.284091
		B*010	2	0.568182		*021	1	0.284091
		neg	336	95.4545		*027	1	0.284091
	3DL3	*01002	78	22.1591		*092	1	0.284091
		*01001	71	20.1705		*101	1	0.284091
		*00902	44	12.5		neg	1	0.284091
		*00801	30	8.52273	2DS1	*00201	74	21.02
		*00901	27	7.67045		neg	278	78.98
		*00601	18	5.11364	2DS2	*00101	33	9.375
		*028	16	4.54545		*009	2	0.568182
		*00402	14	3.97727		neg	317	90.0568
		*048	8	2.27273	2DS3/5c	S3*00103	12	3.40909
		*00802	7	1.98864		neg	340	96.5909
		*026	7	1.98864	2DS3/5t	S5*00201	49	13.9205
		*00101	5	1.42045		S3*00201	25	7.10227
		*00202	4	1.13636		neg	278	78.9773
		*01502	4	1.13636	2DS4	*00101	184	52.2727
		*01501	4	1.13636		*010	49	13.9205
		*00301	3	0.852273		*004	22	6.25
		*01003	3	0.852273		*003	22	6.25
		*00102	2	0.568182		neg	70	21.31
		*01802	2	0.568182	2DP1	*00201	265	75.2841
		*063	2	0.568182		*00301	42	11.9318
		*01402	1	0.284091		*00102	12	3.40909
		*01601	1	0.284091		*019	10	2.84091
		*043	1	0.284091		neg	23	6.53409
