# Supplementary material for: High-Resolution Analysis Identifies High Frequency of KIR-A Haplotypes and Inhibitory Interactions of KIR With HLA Class I in Zhejiang Han
Source: Front Immunol. 2021 Apr 30;12:640334. doi: 10.3389/fimmu.2021.640334 (PMC8121542; doi:10.3389/fimmu.2021.640334)
Supplement: Supplementary Table 3 — Distribution of (A) centromeric and (B) telomeric KIR haplotypes in 176 Zhejiang Han individuals. KIR A haplotypes are shaded red and KIR B haplotypes shaded blue. [file Table_3.xlsx]

## Sheet: centromeric haplotype
	A	KIR genes								N	Freq (%)
	Type		3DL3	2DS2	2DL2/3	2DL5B	2DS3/5c	2DP1	2DL1
			3DL3
	cA01	C1	*01002		3*00101			*00201	*00302	67	19.0341
		C2	*01001		3*00101			*00201	*00302	67	19.0341
		C3	*00902		3*00101			*00201	*00302	38	10.7955
		C4	*00801		3*00101			*00201	*00302	28	7.95455
		C5	*00901		3*00101			*00201	*00302	27	7.67045
		C6	*00601		3*00201			*00301	*00201	18	5.11364
		C7	*00802		3*00101			*00201	*00302	6	1.70455
		C8	*026		3*00201			*00301	*00201	6	1.70455
		C9	*048		3*00201			*00301	*00201	6	1.70455
		C10	*00902		3*00101			*019	*00302	5	1.42045
		C11	*00202		3*00101			*00201	*00302	4	1.13636
		C12	*01501		3*00101			*00201	*00302	4	1.13636
		C13	*01502		3*00101			*00201	*00302	4	1.13636
		C14	*00101		3*00201			*00301	*00201	4	1.13636
		C15	*01003		3*00101			*00201	*00302	3	0.852273
		C16	*01002		3*023			*00201	*00302	3	0.852273
		C17	*01802		3*00101			*00201	*00302	2	0.568182
		C18	*01002		3*00101			*019	*00302	2	0.568182
		C19	*00101		3*00101			*00201	*00302	1	0.284091
		C20	*01002		3*00108			*00201	*00302	1	0.284091
		C21	*01002		3*028			*00201	*00302	1	0.284091
		C22	*01001		3*00101			*00201	*020	1	0.284091
		C23	*00102		3*00101			*00201	*00302	1	0.284091
		C24	*063		3*00201			*00301	*00201	1	0.284091
		C25	*00101		3*00201			*00301	*00201	1	0.284091
		C26	*00102		3*00201			*00301	*00201	1	0.284091
		C27	*01002		3*00201			*00301	*00201	1	0.284091
		C28	*01002		3*00101			*019	*00302	1	0.284091
		C29	*00802		3*00201			*019	*00302	1	0.284091
		C30	*00801		3*00101			*019	*00302	1	0.284091
		C31	*00801		3*023			*00201	*00302	1	0.284091
		C32	*043		3*023			*00201	*00302	1	0.284091
		C33	*00902		3*026			*00201	*00302	1	0.284091
		C34	*01002		3*026			*00201	*00302	1	0.284091
		C35	*063		3*022			*00301	*00201	1	0.284091
		C36	*048		3*022			*00301	*00201	1	0.284091
		C37	*048		3*015			*00301	*00201	1	0.284091
		C38	*026		3*015			*00301	*00201	1	0.284091
		C39	*01001		*027			*00201	*00302	1	0.284091
		C40	*01002		3*019			*00201	*00302	1	0.284091
		C41	*01001		3*019			*00201	*00302	1	0.284091
	cB01	C42	*028	*00101	2*00101	*00201	3*00103	*00102	*00401	4	1.13636
		C43	*00402	*00101	2*00101	*00201	3*00103	*00102	*00401	3	0.852273
		C44	*00402	*00101	2*00301	*010	3*00103	*00102	*00401	2	0.568182
		C45	*00301	*00101	2*00101	*00201	3*00103	*00102	*00401	1	0.284091
		C46	*028	*009	2*00103	*00201	3*00103	*00102	*00401	1	0.284091
		C47	*028	*009	2*00101	*00201	3*00103	*00102	*00401	1	0.284091
	cB02	C48	*028	*00101	2*00301					9	2.55682
		C49	*00402	*00101	2*00301					8	2.27
		C50	*00301	*00101	2*00301					2	0.568182
		C51	*00402	*00101	2*00101					1	0.284091
		C52	*01601	*00101	2*00101					1	0.284091
		C53	*028	*00101	2*00101					1	0.284091
		C54	*01402	*00101	2*00101					1	0.284091

## Sheet: telomeric haplotype
	B	KIR genes								N	Freq(%)
	Type		2DL4	3DL1/S1	2DL5A	2DS3/5t	2DS1	2DS4	3DL2
	tA01	t1	*00102	L1*01502				*00101	*00201	160	45.4545
		t2	*011	L1*00501				*010	*01001	31	8.80682
		t3	*00602	L1*00701				*004	*008	16	4.54545
		t4	*00801	L1*00101				*00301	*00101	13	3.69318
		t5	*011	L1*00501				*010	*00201	11	3.125
		t6	*00102	L1*01502				*00101	*039	6	1.70455
		t7	*00103	L1*02001				*00101	*00902	6	1.70455
		t8	*00801	L1*00101				*00301	*01004	5	1.42045
		t9	*00102	L1*029				*00101	*00201	3	0.852273
		t10	*00602	L1*00701				*004	*016	3	0.852273
		t11	*00102	L1*01502				*00101	*00103	2	0.568182
		t12	*00602	L1*00701				*004	*01001	2	0.568182
		t13	*011	L1*00501				*010	*091	2	0.568182
		t14	*011	L1*00501				*010	*01002	2	0.568182
		t15	*00102	L1*01502				*00101	*01001	2	0.568182
		t16	*00102	L1*01502				*00101	*092	1	0.284091
		t17	*00602	L1*00701				*004	*101	1	0.284091
		t18	*00801	L1*070				*00301	*00101	1	0.284091
		t19	*00801	L1*00101				*00301	*00202	1	0.284091
		t20	*00801	L1*00101				*00301	*021	1	0.284091
		t21	*00801	L1*00101				*00301	*00602	1	0.284091
		t22	*011	L1*00501				*010	*01004	1	0.284091
		t23	*011	L1*00501				*010	*008	1	0.284091
	tB01	t24	*00501	S1*01301	*00101	5*00201	*00201		*00701	21	5.96591
		t25	*00501	S1*01301	*00101	5*00201	*00201		*00201	16	4.54545
		t26	*00501	S1*01301	*00501	3*00201	*00201		*00701	14	3.97727
		t27	*00501	S1*01301	*00101	5*00201	*00201		*093	5	1.42045
		t28	*00501	S1*01301	*00101	5*00201	*00201		*015	3	0.852273
		t29	*00501	S1*01301	*00501	3*00201	*00201		*00706	3	0.852273
		t30	*00501	S1*078	*00101	5*00201	*00201		*00701	2	0.568182
		t31	*00501	S1*01301	*00501	3*00201	*00201		*091	2	0.568182
		t32	*00501	S1*085	*00501	3*00201	*00201		*00701	1	0.284091
		t33	*00501	S1*01301	*00501	3*00201	*00201		*00201	1	0.284091
		t34	*00501	S1*01301	*00101	5*00201	*00201		*027	1	0.284091
	tB01 del2DL4-3DS1	t35			*00501	3*00201	*00201		*00701	3	0.852273
		t36			*00101	5*00201	*00201		*00701	1	0.284091
	new	t37	*00102							1	0.284091
