# Supplementary material for: High-Resolution Analysis Identifies High Frequency of KIR-A Haplotypes and Inhibitory Interactions of KIR With HLA Class I in Zhejiang Han
Source: Front Immunol. 2021 Apr 30;12:640334. doi: 10.3389/fimmu.2021.640334 (PMC8121542; doi:10.3389/fimmu.2021.640334)
Supplement: Supplementary Table 4 — Distribution of (A) HLA-A, -B, -C alleles and (B) HLA-A-B-C haplotypes in 176 Zhejiang Han individuals. KIR ligands are colored according to Figure 6A , and those expressing -21M are indicated with orange shading. [file Table_4.xlsx]

## Sheet: HLA_allotypes
	HLA-A	F(%)	HLA-B	F(%)	HLA-C	F(%)
	A*11:01	25.2841	B*40:01	11.6477	C*07:02	18.1818
	A*24:02	12.7841	B*46:01	10.5114	C*01:02	16.7614
	A*02:01	11.6477	B*58:01	8.2386	C*03:02	8.8068
	A*33:03	10.5114	B*15:01	6.8182	C*03:04	7.6705
	A*02:07	8.8068	B*51:01	6.25	C*06:02	7.6705
	A*02:06	5.1136	B*13:02	5.1136	C*08:01	7.6705
	A*30:01	4.8295	B*13:01	3.6932	C*03:03	7.3864
	A*31:01	4.5455	B*15:02	3.4091	C*14:02	5.9659
	A*01:01	3.6932	B*38:02	3.4091	C*04:01	4.5455
	A*02:03	2.8409	B*15:11	3.125	C*12:02	3.125
	A*03:01	1.7045	B*35:01	2.8409	C*15:02	3.125
	A*11:02	1.7045	B*40:06	2.8409	C*12:03	1.7045
	A*29:01	1.1364	B*52:01	2.8409	C*08:03	0.8523
	A*32:01	1.1364	B*54:01	2.8409	C*14:03	0.8523
	A*26:01	0.8523	B*55:02	2.8409	C*15:05	0.5682
	A*02:10	0.5682	B*40:02	2.5568	C*16:02	0.5682
	A*68:01	0.5682	B*07:02	2.2727	C*17:01	0.5682
	A*01:02	0.2841	B*51:02	2.2727	C*01:03	0.2841
	A*03:02	0.2841	B*37:01	1.9886	C*03:132	0.2841
	A*11:03	0.2841	B*48:01	1.9886	C*04:03	0.2841
	A*23:01	0.2841	B*39:01	1.7045	C*04:82	0.2841
	A*24:02	0.2841	B*15:18	1.1364	C*05:01	0.2841
	A*24:07	0.2841	B*44:03	1.1364	C*07:04	0.2841
	A*24:20	0.2841	B*57:01	1.1364	C*07:595	0.2841
	A*33:01	0.2841	B*27:04	0.8523	C*08:02	0.2841
			B*35:03	0.8523	C*08:22	0.2841
			B*07:05	0.5682	C*15:13	0.2841
			B*08:01	0.2841
			B*14:02	0.2841
			B*15:27	0.2841
			B*27:05	0.2841
			B*27:24	0.2841
			B*35:05	0.2841
			B*35:11	0.2841
			B*38:01	0.2841
			B*39:05	0.2841
			B*40:03	0.2841
			B*42:01	0.2841
			B*44:02	0.2841
			B*46:33	0.2841
			B*53:01	0.2841
			B*56:01	0.2841
			B*67:01	0.2841

## Sheet: HLA_haplotypes
	HLA Haplotypes
	HLA-A	HLA-B	HLA-C	Frequency (%)
1	*33:03	*58:01	*03:02	6.8182
2	*02:07	*46:01	*01:02	6.0167
3	*11:01	*40:01	*07:02	5.3352
4	*30:01	*13:02	*06:02	4.2614
5	*11:01	*46:01	*01:02	2.713
6	*11:01	*51:01	*14:02	2.5041
7	*02:01	*15:11	*03:03	1.9886
8	*24:02	*15:02	*08:01	1.9359
9	*24:02	*40:01	*07:02	1.7671
10	*11:01	*15:01	*04:01	1.7045
11	*11:01	*54:01	*01:02	1.7045
12	*11:01	*15:02	*08:01	1.4732
13	*01:01	*37:01	*06:02	1.4205
14	*02:03	*38:02	*07:02	1.4205
15	*02:01	*46:01	*01:02	1.2134
16	*11:01	*07:02	*07:02	1.1364
17	*11:01	*35:01	*03:03	1.1364
18	*24:02	*40:01	*03:04	1.0738
19	*11:01	*40:01	*03:04	0.9148
20	*02:01	*15:01	*01:02	0.8523
21	*02:06	*15:01	*03:03	0.8523
22	*02:06	*40:06	*08:01	0.8523
23	*11:01	*51:02	*07:02	0.8523
24	*11:01	*52:01	*12:02	0.8523
25	*24:02	*15:01	*03:03	0.8523
26	*31:01	*51:01	*14:02	0.8523
27	*31:01	*51:02	*15:02	0.8523
28	*32:01	*52:01	*12:02	0.8523
29	*33:03	*44:03	*14:03	0.8523
30	*02:01	*13:01	*03:04	0.7752
31	*11:01	*13:01	*03:04	0.6453
32	*01:01	*15:01	*01:02	0.5682
33	*02:01	*15:01	*07:02	0.5682
34	*02:01	*38:02	*07:02	0.5682
35	*02:01	*39:01	*07:02	0.5682
36	*02:01	*40:01	*07:02	0.5682
37	*02:01	*40:06	*08:01	0.5682
38	*02:06	*35:01	*03:03	0.5682
39	*02:07	*51:01	*14:02	0.5682
40	*02:10	*40:06	*08:01	0.5682
41	*03:01	*07:02	*07:02	0.5682
42	*11:01	*55:02	*12:03	0.5682
43	*11:02	*13:01	*03:04	0.5682
44	*24:02	*13:02	*06:02	0.5682
45	*24:02	*15:11	*03:03	0.5682
46	*24:02	*54:01	*01:02	0.5682
47	*29:01	*07:05	*15:05	0.5682
48	*31:01	*40:02	*03:04	0.5682
49	*33:03	*40:01	*03:04	0.5682
50	*02:07	*15:18	*08:01	0.5174
51	*24:02	*51:01	*14:02	0.3369
52	*01:01	*07:02	*07:02	0.2841
53	*01:01	*35:03	*12:03	0.2841
54	*01:01	*38:02	*07:02	0.2841
55	*01:01	*51:01	*15:13	0.2841
56	*01:01	*52:01	*07:02	0.2841
57	*01:01	*58:01	*03:02	0.2841
58	*01:02	*55:02	*12:03	0.2841
59	*02:01	*15:01	*03:03	0.2841
60	*02:01	*15:11	*01:02	0.2841
61	*02:01	*35:01	*03:03	0.2841
62	*02:01	*35:01	*08:01	0.2841
63	*02:01	*38:01	*12:03	0.2841
64	*02:01	*39:01	*07:595	0.2841
65	*02:01	*39:05	*07:02	0.2841
66	*02:01	*40:01	*04:82	0.2841
67	*02:01	*48:01	*08:03	0.2841
68	*02:01	*48:01	*15:02	0.2841
69	*02:01	*51:02	*07:02	0.2841
70	*02:01	*54:01	*04:01	0.2841
71	*02:01	*57:01	*07:02	0.2841
72	*02:01	*58:01	*03:02	0.2841
73	*02:03	*13:01	*03:04	0.2841
74	*02:03	*27:05	*07:02	0.2841
75	*02:03	*46:01	*01:03	0.2841
76	*02:03	*51:01	*15:02	0.2841
77	*02:03	*55:02	*04:03	0.2841
78	*02:06	*13:01	*15:02	0.2841
79	*02:06	*15:01	*01:02	0.2841
80	*02:06	*15:18	*07:04	0.2841
81	*02:06	*39:01	*07:02	0.2841
82	*02:06	*40:01	*07:02	0.2841
83	*02:06	*40:06	*03:04	0.2841
84	*02:06	*48:01	*08:22	0.2841
85	*02:06	*51:01	*14:02	0.2841
86	*02:06	*55:02	*01:02	0.2841
87	*02:06	*57:01	*06:02	0.2841
88	*02:07	*15:01	*07:02	0.2841
89	*02:07	*35:01	*04:01	0.2841
90	*02:07	*40:01	*15:02	0.2841
91	*02:07	*40:02	*04:01	0.2841
92	*02:07	*40:06	*08:01	0.2841
93	*02:07	*58:01	*03:02	0.2841
94	*03:01	*35:03	*12:03	0.2841
95	*03:01	*44:02	*05:01	0.2841
96	*03:01	*57:01	*16:02	0.2841
97	*03:01	*04:01	*07:02	0.2841
98	*03:02	*08:01	*12:02	0.2841
99	*11:01	*13:01	*06:02	0.2841
100	*11:01	*13:01	*07:02	0.2841
101	*11:01	*13:02	*03:04	0.2841
102	*11:01	*15:01	*01:02	0.2841
103	*11:01	*37:01	*06:02	0.2841
104	*11:01	*40:01	*14:02	0.2841
105	*11:01	*40:03	*03:04	0.2841
106	*11:01	*40:06	*15:02	0.2841
107	*11:01	*48:01	*07:02	0.2841
108	*11:01	*51:01	*15:02	0.2841
109	*11:01	*53:01	*03:02	0.2841
110	*11:01	*55:02	*01:02	0.2841
111	*11:01	*58:01	*03:02	0.2841
112	*11:02	*27:04	*08:01	0.2841
113	*11:02	*27:04	*12:02	0.2841
114	*11:02	*38:02	*07:02	0.2841
115	*11:02	*40:02	*03:04	0.2841
116	*11:03	*52:01	*07:02	0.2841
117	*23:01	*27:24	*14:02	0.2841
118	*24:02	*07:02	*07:02	0.2841
119	*24:02	*15:27	*04:01	0.2841
120	*24:02	*35:01	*04:01	0.2841
121	*24:02	*35:11	*14:02	0.2841
122	*24:02	*37:01	*03:03	0.2841
123	*24:02	*38:02	*04:01	0.2841
124	*24:02	*38:02	*07:02	0.2841
125	*24:02	*39:01	*07:02	0.2841
126	*24:02	*39:01	*14:02	0.2841
127	*24:02	*40:02	*03:04	0.2841
128	*24:02	*40:02	*07:02	0.2841
129	*24:02	*48:01	*08:03	0.2841
130	*24:02	*51:02	*15:02	0.2841
131	*24:02	*55:02	*03:04	0.2841
132	*24:02	*55:02	*08:01	0.2841
133	*24:02	*56:01	*01:02	0.2841
134	*24:02	*57:01	*06:02	0.2841
135	*24:02	*67:01	*07:02	0.2841
136	*24:02	*52:01	*12:02	0.2841
137	*24:07	*35:05	*04:01	0.2841
138	*24:20	*51:01	*14:02	0.2841
139	*26:01	*38:02	*01:02	0.2841
140	*26:01	*40:01	*01:02	0.2841
141	*26:01	*55:02	*07:02	0.2841
142	*29:01	*42:01	*17:01	0.2841
143	*29:01	*54:01	*01:02	0.2841
144	*30:01	*27:04	*12:02	0.2841
145	*30:01	*40:02	*03:04	0.2841
146	*31:01	*13:01	*03:04	0.2841
147	*31:01	*15:01	*03:03	0.2841
148	*31:01	*15:11	*03:03	0.2841
149	*31:01	*15:18	*08:01	0.2841
150	*31:01	*46:01	*01:02	0.2841
151	*31:01	*48:01	*08:01	0.2841
152	*31:01	*48:01	*08:03	0.2841
153	*31:01	*55:02	*01:02	0.2841
154	*32:01	*35:03	*04:01	0.2841
155	*33:01	*14:02	*08:02	0.2841
156	*33:03	*13:01	*15:02	0.2841
157	*33:03	*40:02	*07:02	0.2841
158	*33:03	*40:02	*17:01	0.2841
159	*33:03	*46:33	*03:132	0.2841
160	*33:03	*51:01	*16:02	0.2841
161	*33:03	*52:01	*12:02	0.2841
162	*33:03	*5801	*03:02	0.2841
163	*33:03	*40:01	*03:02	0.2841
164	*68:01	*44:03	*04:01	0.2841
165	*68:01	*51:01	*06:02	0.2841
166	*11:01	*15:18	*08:01	0.0508
