# Supplementary material for: High-Resolution Analysis Identifies High Frequency of KIR-A Haplotypes and Inhibitory Interactions of KIR With HLA Class I in Zhejiang Han
Source: Front Immunol. 2021 Apr 30;12:640334. doi: 10.3389/fimmu.2021.640334 (PMC8121542; doi:10.3389/fimmu.2021.640334)
Supplement: Supplementary file 5 [file Table_5.xlsx]

## Sheet: Table S5
	Table S5 Comparison of HLA allotypes among different populations
			Zhejiang Han	Shenzhen Han	Japanese	Sub-Saharan African	European	Yucpa	Polynesian
	HLA	Allotype		Deng et al. 2021	Yawata et al. 2006	Norman et al. 2013	Alfirevic et al. 2012	Genzekhadze et al. 2009	Nemat-Gorgani et al. 2014
	HLA-A	A3/11	29.3	34.6	9.84	10.1	21.1	0	15.2
		Bw4	15.1	17.1	37.33	18.3	13.8	17.2	39.4
	HLA-B	Bw4	38.1	34.8	32.54	48.9	35.8	9.8	9
		C1	10.5	14.2	4.77	0	0	0	0
	HLA-C	C1	81.9	84.8	81.8	44.1	62.9	82.8	62.3
		C2	18.1	15.2	18.2	55.9	37.1	17.2	37.7
	Note: The numbers in the boxes are the corresponding frequencies (%) of KIR ligands encoded by HLA from the previous reports and allelefrequencies.net database, Zhejiang Han is from our study.
